# Supplementary material for: MarpolBase Expression: A Web-Based, Comprehensive Platform for Visualization and Analysis of Transcriptomes in the Liverwort Marchantia polymorpha
Source: Plant Cell Physiol. 2022 Sep 9;63(11):1745–55. doi: 10.1093/pcp/pcac129 (PMC9680858; doi:10.1093/pcp/pcac129)
Supplement: pcac129_Supp [file pcac129_supp.zip]

Archive with 2 entries (2 files):
- pcp-2022-e-00165-File007.docx
- pcp-2022-e-00165-File008.csv
