# Supplementary material for: MarpolBase Expression: A Web-Based, Comprehensive Platform for Visualization and Analysis of Transcriptomes in the Liverwort Marchantia polymorpha
Source: Plant Cell Physiol. 2022 Sep 9;63(11):1745–55. doi: 10.1093/pcp/pcac129 (PMC9680858; doi:10.1093/pcp/pcac129)
Supplement: pcac129_Supp [file pcac129_supp.zip › pcp-2022-e-00165-File008.csv]

SRA ID	SRA Study ID	Bioproject ID	Biosample ID	Mapping Rate	Number of Total Reads	Number of Mapped Reads
SRR4450268	SRP092062	PRJNA350270	SAMN05935741	93.4	27052791	25280784
SRR15186118	SRP328893	PRJNA747911	SAMN20299994	90.3	9189869	8298838
SRR4450254	SRP092062	PRJNA350270	SAMN05935743	93.4	26028388	24322685
SRR4450266	SRP092062	PRJNA350270	SAMN05935740	93.5	26485720	24751462
SRR7772763	SRP159235	PRJNA488718	SAMN09940147	92.3	8717726	8049904
SRR13728996	SRP306798	PRJNA692743	SAMN17368693	85.5	8989688	7684273
SRR15806962	SRP336116	PRJNA761216	SAMN21246199	47.1	73293727	34556861
SRR13377309	SRP300767	PRJNA690531	SAMN17250232	91.0	25044411	22783034
SRR4450257	SRP092062	PRJNA350270	SAMN05935742	82.7	24697351	20418141
SRR8769570	SRP189151	PRJNA528622	SAMN11233408	91.6	21105137	19336800
SRR15806941	SRP336116	PRJNA761216	SAMN21246201	46.6	47545024	22151446
SRR15186114	SRP328893	PRJNA747911	SAMN20299996	90.6	10323163	9357921
SRR7772757	SRP159235	PRJNA488718	SAMN09940149	93.2	9160350	8539914
SRR9678059	SRP214511	PRJNA554398	SAMN12264813	46.5	16958879	7890386
DRR196707	DRP006665	PRJDB8932	SAMD00192162	93.3	11094931	10346845
SRR7772772	SRP159235	PRJNA488718	SAMN09940145	92.0	7737100	7114797
SRR11440505	SRP254378	PRJNA615642	SAMN14463782	93.3	83874467	78227045
DRR093992	DRP004609	PRJDB5847	SAMD00082709	92.8	15262229	14167887
SRR6685780	SRP132434	PRJNA433456	SAMN08493819	88.7	41560045	36848937
SRR12076918	SRP268513	PRJNA641427	SAMN15352656	92.0	14361701	13217517
SRR15806944	SRP336116	PRJNA761216	SAMN21246201	46.1	49696143	22887668
SRR15806942	SRP336116	PRJNA761216	SAMN21246201	44.7	45434841	20317075
DRR096426	DRP004273	PRJDB5890	SAMD00084099	93.7	14834387	13897032
DRR094001	DRP004609	PRJDB5847	SAMD00082718	92.9	14766324	13723001
SRR10350638	SRP189151	PRJNA528622	SAMN13118403	92.5	61156118	56590384
SRR13377307	SRP300767	PRJNA690531	SAMN17250234	90.7	21218387	19241209
DRR130763	DRP004405	PRJDB7023	SAMD00118486	76.0	18221708	13853775
SRR15186108	SRP328893	PRJNA747911	SAMN20299999	91.8	16417163	15068077
DRR172358	DRP004928	PRJDB8103	SAMD00165395	94.1	18904711	17787168
SRR4450264	SRP092062	PRJNA350270	SAMN05935741	92.5	20184451	18666184
SRR15186098	SRP328893	PRJNA747911	SAMN20299980	92.8	14608741	13560926
SRR15186081	SRP328893	PRJNA747911	SAMN20299989	90.5	10838352	9806803
SRR13377310	SRP300767	PRJNA690531	SAMN17250231	90.3	31487021	28433323
SRR15806966	SRP336116	PRJNA761216	SAMN21246199	46.6	81876996	38152383
DRR096430	DRP004273	PRJDB5890	SAMD00084103	94.0	15496568	14560208
SRR7772773	SRP159235	PRJNA488718	SAMN09940145	91.9	8358288	7684184
DRR172362	DRP004928	PRJDB8103	SAMD00165399	93.9	21321919	20026602
DRR096278	DRP005185	PRJDB5887	SAMD00083914	88.0	16904767	14880720
SRR8769568	SRP189151	PRJNA528622	SAMN11233406	86.3	21082182	18184949
SRR12076867	SRP268513	PRJNA641427	SAMN15352742	92.3	17601482	16247939
SRR15806950	SRP336116	PRJNA761216	SAMN21246197	46.7	46291207	21638041
SRR8769566	SRP189151	PRJNA528622	SAMN11233404	90.7	21228357	19255794
DRR196715	DRP006665	PRJDB8932	SAMD00192170	92.8	10846968	10066846
DRR172365	DRP004928	PRJDB8103	SAMD00165402	87.1	18304003	15946708
SRR12076872	SRP268513	PRJNA641427	SAMN15352739	92.1	14817839	13643381
SRR13377312	SRP300767	PRJNA690531	SAMN17250229	90.0	28468586	25622232
SRR971248	SRP029610	PRJNA218052	SAMN02346026	87.1	6498628	5662181
DRR130768	DRP004405	PRJDB7023	SAMD00118491	70.7	4645392	3286056
SRR15806957	SRP336116	PRJNA761216	SAMN21246200	47.2	79830941	37676787
SRR12076920	SRP268513	PRJNA641427	SAMN15352654	93.7	17467717	16367236
SRR4450265	SRP092062	PRJNA350270	SAMN05935740	93.4	26185040	24451007
SRR15806959	SRP336116	PRJNA761216	SAMN21246200	47.0	94798348	44562469
DRR050344	DRP003274	PRJDB4420	SAMD00044059	95.5	13331162	12726125
SRR9645186	SRP213088	PRJNA551935	SAMN12172690	91.5	24327415	22263163
DRR127465	DRP005844	PRJDB6783	SAMD00113787	83.9	1948320	1634748
SRR1553295	SRP049386	PRJNA265205	SAMN02996434	58.8	13490889	7932431
SRR10879457	SRP241779	PRJNA597314	SAMN13672528	88.3	22308978	19688188
SRR12076923	SRP268513	PRJNA641427	SAMN15352651	93.8	14409789	13516067
SRR12076878	SRP268513	PRJNA641427	SAMN15352636	91.5	14357547	13130270
SRR12076874	SRP268513	PRJNA641427	SAMN15352638	91.7	14244426	13060380
SRR9678053	SRP214511	PRJNA554398	SAMN12264811	31.8	17746462	5643874
SRR8769571	SRP189151	PRJNA528622	SAMN11233407	90.6	21081786	19093574
SRR15806967	SRP336116	PRJNA761216	SAMN21246199	46.7	103891772	48534730
SRR896224	SRP025507	PRJNA251267	SAMN02199054	79.7	47395878	37758364
SRR15186119	SRP328893	PRJNA747911	SAMN20299994	90.3	9340073	8434945
DRR118945	DRP003976	PRJDB6579	SAMD00106894	94.4	14392590	13586714
SRR15806947	SRP336116	PRJNA761216	SAMN21246197	47.4	74496372	35303608
SRR4450267	SRP092062	PRJNA350270	SAMN05935742	93.5	23261330	21751995
SRR15186080	SRP328893	PRJNA747911	SAMN20299989	90.5	11796677	10675841
SRR8769573	SRP189151	PRJNA528622	SAMN11233409	88.7	21217099	18822962
SRR7772761	SRP159235	PRJNA488718	SAMN09940148	93.6	9243176	8655814
SRR15806968	SRP336116	PRJNA761216	SAMN21246198	46.8	80680656	37795912
SRR8769572	SRP189151	PRJNA528622	SAMN11233410	84.9	21172250	17981427
SRR10879456	SRP241779	PRJNA597314	SAMN13672528	86.2	23339378	20116574
ERR4471744	ERP123540	PRJEB39962	SAMEA7198306	5.1	55488449	2829594
SRR15806940	SRP336116	PRJNA761216	SAMN21246201	46.1	43457347	20021844
SRR896225	SRP025507	PRJNA251267	SAMN02199054	78.0	48349084	37699389
SRR5905097	SRP114937	PRJNA397394	SAMN07455703	84.6	15817726	13385173
SRR6685778	SRP132434	PRJNA433456	SAMN08493817	93.2	35812296	33361631
DRR196702	DRP006665	PRJDB8932	SAMD00192157	92.0	11485369	10570814
SRR15186099	SRP328893	PRJNA747911	SAMN20299980	92.8	4158178	3859763
SRR15186093	SRP328893	PRJNA747911	SAMN20299983	92.1	9158672	8437383
SRR12076850	SRP268513	PRJNA641427	SAMN15352749	91.9	15553588	14297078
DRR196706	DRP006665	PRJDB8932	SAMD00192161	93.2	10726171	9995143
SRR15186110	SRP328893	PRJNA747911	SAMN20299998	90.7	21404249	19412050
SRR12076855	SRP268513	PRJNA641427	SAMN15352747	92.3	16595212	15313771
SRR1552617	SRP049386	PRJNA265205	SAMN02996430	77.8	3547753	2761854
SRR4450261	SRP092062	PRJNA350270	SAMN05935739	89.3	24838022	22187718
SRR15806971	SRP336116	PRJNA761216	SAMN21246197	46.3	87034088	40340188
SRR7772765	SRP159235	PRJNA488718	SAMN09940147	92.4	9027673	8339555
SRR6685781	SRP132434	PRJNA433456	SAMN08493820	93.0	39553708	36793754
SRR15806956	SRP336116	PRJNA761216	SAMN21246200	46.5	78061394	36334734
SRR4450258	SRP092062	PRJNA350270	SAMN05935742	93.9	26233269	24643482
DRR093999	DRP004609	PRJDB5847	SAMD00082716	92.9	18181927	16882532
ERR364416	ERP004258	PRJEB4921	SAMEA2241930	79.5	6509120	5172600
SRR7772778	SRP159235	PRJNA488718	SAMN09940144	92.2	7177774	6618320
SRR13729797	SRP306809	PRJNA702284	SAMN17937098	92.2	13276203	12246217
SRR15186095	SRP328893	PRJNA747911	SAMN20299982	92.3	12611168	11641573
DRR096283	DRP005185	PRJDB5887	SAMD00083919	92.2	15058042	13890873
SRR11452626	None	None	None	89.5	23305745	20859826
SRR15186101	SRP328893	PRJNA747911	SAMN20299979	92.5	12638647	11687540
SRR896230	SRP025507	PRJNA251267	SAMN02199054	74.3	67146048	49859082
SRR12076922	SRP268513	PRJNA641427	SAMN15352652	93.6	16559646	15505006
DRR284689	DRP007460	PRJDB11425	SAMD00292756	83.4	32567279	27146647
SRR7772785	SRP159235	PRJNA488718	SAMN09940142	92.1	9027521	8316622
DRR172356	DRP004928	PRJDB8103	SAMD00165393	93.6	21940006	20536557
DRR209032	DRP007680	PRJDB9329	SAMD00205650	69.2	22674772	15696157
SRR10879458	SRP241779	PRJNA597314	SAMN13672528	85.9	29146643	25035440
DRR118947	DRP003976	PRJDB6579	SAMD00106896	94.5	11032511	10429873
DRR127462	DRP005844	PRJDB6783	SAMD00113784	88.0	2586475	2277024
DRR127464	DRP005844	PRJDB6783	SAMD00113786	85.1	2571472	2187147
SRR15186096	SRP328893	PRJNA747911	SAMN20299981	93.0	13529097	12584396
DRR096280	DRP005185	PRJDB5887	SAMD00083916	92.6	15602162	14453083
SRR11440502	SRP254378	PRJNA615642	SAMN14463785	89.4	21969988	19644488
DRR284693	DRP007460	PRJDB11425	SAMD00292757	84.9	21710733	18435216
DRR127460	DRP005844	PRJDB6783	SAMD00113782	85.4	2056385	1756409
SRR15186104	SRP328893	PRJNA747911	SAMN20300001	91.6	10794233	9888980
SRR12076875	SRP268513	PRJNA641427	SAMN15352638	91.8	14689695	13478692
SRR896223	SRP025507	PRJNA251267	SAMN02199054	77.0	44105822	33976740
DRR196714	DRP006665	PRJDB8932	SAMD00192169	92.7	10497653	9735478
SRR15186086	SRP328893	PRJNA747911	SAMN20299986	90.8	9861365	8954529
SRR12076877	SRP268513	PRJNA641427	SAMN15352637	92.4	15348317	14174507
SRR11440507	SRP254378	PRJNA615642	SAMN14463780	92.9	79775551	74100338
DRR096429	DRP004273	PRJDB5890	SAMD00084102	91.4	15984881	14615436
DRR118949	DRP003976	PRJDB6579	SAMD00106898	94.1	12752653	11995697
DRR094008	DRP004609	PRJDB5847	SAMD00082725	92.8	15944280	14790832
SRR12076876	SRP268513	PRJNA641427	SAMN15352637	92.3	14900347	13754210
DRR093998	DRP004609	PRJDB5847	SAMD00082715	92.8	14376569	13334665
DRR096425	DRP004273	PRJDB5890	SAMD00084098	84.4	15233546	12858474
DRR096282	DRP005185	PRJDB5887	SAMD00083918	93.3	15811693	14757523
DRR196716	DRP006665	PRJDB8932	SAMD00192171	93.0	10818313	10062307
SRR12076856	SRP268513	PRJNA641427	SAMN15352746	93.8	17778915	16675760
SRR9678058	SRP214511	PRJNA554398	SAMN12264816	30.9	17769560	5493492
SRR10350636	SRP189151	PRJNA528622	SAMN13118395	92.6	59432342	55030841
SRR1553294	SRP049386	PRJNA265205	SAMN02996433	84.8	10782440	9139172
SRR13729798	SRP306809	PRJNA702284	SAMN17937097	91.4	13096328	11968759
SRR15186083	SRP328893	PRJNA747911	SAMN20299988	73.0	37327000	27233776
SRR11440508	SRP254378	PRJNA615642	SAMN14463779	93.1	85572899	79681730
DRR050353	DRP003274	PRJDB4420	SAMD00044068	94.6	14467530	13681197
DRR284692	DRP007460	PRJDB11425	SAMD00292755	89.1	28856622	25716665
SRR7772769	SRP159235	PRJNA488718	SAMN09940146	93.0	9466305	8802121
SRR971245	SRP029610	PRJNA218052	SAMN02346006	90.4	6328775	5722481
SRR13377304	SRP300767	PRJNA690531	SAMN17250237	92.4	25362942	23423852
DRR118951	DRP003976	PRJDB6579	SAMD00106900	94.1	14354821	13514761
DRR093993	DRP004609	PRJDB5847	SAMD00082710	92.8	15839540	14698349
DRR196717	DRP006665	PRJDB8932	SAMD00192172	93.1	11146219	10373878
SRR12076862	SRP268513	PRJNA641427	SAMN15352639	93.0	14261856	13261231
DRR096424	DRP004273	PRJDB5890	SAMD00084097	82.2	15138368	12446720
SRR12076921	SRP268513	PRJNA641427	SAMN15352653	92.5	16657599	15400294
SRR971244	SRP029610	PRJNA218052	SAMN02345653	89.1	6512931	5804192
SRR9645190	SRP213088	PRJNA551935	SAMN12172683	92.5	20659642	19105643
SRR10350635	SRP189151	PRJNA528622	SAMN13118396	92.4	55906326	51658830
SRR7772759	SRP159235	PRJNA488718	SAMN09940148	93.6	8919943	8350526
SRR12076853	SRP268513	PRJNA641427	SAMN15352748	92.4	17705153	16363515
SRR15186125	SRP328893	PRJNA747911	SAMN20299991	79.0	17757648	14022565
SRR9678057	SRP214511	PRJNA554398	SAMN12264815	28.6	21270888	6074476
SRR8068337	SRP115544	PRJNA397637	SAMN10250524	92.4	33202327	30667645
SRR15806939	SRP336116	PRJNA761216	SAMN21246201	46.3	42732553	19803923
SRR9678055	SRP214511	PRJNA554398	SAMN12264809	28.2	32567609	9180000
DRR096285	DRP005185	PRJDB5887	SAMD00083921	94.3	17959447	16938506
DRR284687	DRP007460	PRJDB11425	SAMD00292756	88.4	24408534	21571176
SRR13729800	SRP306809	PRJNA702284	SAMN17937095	92.0	20313642	18698479
SRR15806948	SRP336116	PRJNA761216	SAMN21246197	46.7	49789396	23231386
SRR9678056	SRP214511	PRJNA554398	SAMN12264810	28.2	13426821	3786144
SRR15806934	SRP336116	PRJNA761216	SAMN21246197	47.2	74708594	35270443
SRR13728997	SRP306798	PRJNA692743	SAMN17368693	46.6	9232386	4299328
SRR13377311	SRP300767	PRJNA690531	SAMN17250230	90.0	29692580	26712885
DRR050345	DRP003274	PRJDB4420	SAMD00044060	95.6	18221681	17425793
DRR050351	DRP003274	PRJDB4420	SAMD00044066	94.5	19477344	18411708
SRR15186085	SRP328893	PRJNA747911	SAMN20299987	90.4	12277259	11097217
SRR12076879	SRP268513	PRJNA641427	SAMN15352636	91.5	14852260	13589529
SRR971249	SRP029610	PRJNA218052	SAMN02346028	90.7	6629787	6014988
SRR7772783	SRP159235	PRJNA488718	SAMN09940142	92.1	8720741	8027894
SRR7772766	SRP159235	PRJNA488718	SAMN09940147	92.4	8216114	7591997
DRR172364	DRP004928	PRJDB8103	SAMD00165401	92.3	21864156	20183994
DRR209030	DRP007680	PRJDB9329	SAMD00205648	83.5	24523672	20475939
SRR9678054	SRP214511	PRJNA554398	SAMN12264812	35.7	20117784	7174496
SRR12076860	SRP268513	PRJNA641427	SAMN15352744	94.0	17840904	16767229
SRR6685779	SRP132434	PRJNA433456	SAMN08493818	93.9	42667293	40049894
SRR1553276	SRP049386	PRJNA265205	SAMN02996432	78.1	11063987	8642054
DRR050350	DRP003274	PRJDB4420	SAMD00044065	91.4	14857677	13585161
DRR127461	DRP005844	PRJDB6783	SAMD00113783	83.5	2016891	1683129
SRR12076863	SRP268513	PRJNA641427	SAMN15352639	93.0	14711146	13684504
SRR11440503	SRP254378	PRJNA615642	SAMN14463784	89.7	22154749	19865268
SRR12076859	SRP268513	PRJNA641427	SAMN15352745	93.3	16683883	15560460
DRR209029	DRP007680	PRJDB9329	SAMD00205647	85.5	27420000	23441394
DRR096428	DRP004273	PRJDB5890	SAMD00084101	93.8	15830504	14851287
SRR7977554	SRP115544	PRJNA397637	SAMN10216118	92.6	26188152	24239294
SRR7977552	SRP115544	PRJNA397637	SAMN10216116	92.0	30696828	28233842
DRR130766	DRP004405	PRJDB7023	SAMD00118489	89.3	13825622	12346522
SRR7772774	SRP159235	PRJNA488718	SAMN09940145	91.9	7643954	7028576
SRR9645189	SRP213088	PRJNA551935	SAMN12172682	91.5	18303256	16750049
DRR130762	DRP004405	PRJDB7023	SAMD00118485	89.7	15688494	14066404
SRR7772755	SRP159235	PRJNA488718	SAMN09940149	93.2	8874358	8271208
DRR118944	DRP003976	PRJDB6579	SAMD00106893	94.4	12946860	12217254
SRR5905099	SRP114937	PRJNA397394	SAMN07455705	87.0	16207176	14092761
DRR093991	DRP004609	PRJDB5847	SAMD00082708	92.1	16328798	15046271
DRR118943	DRP003976	PRJDB6579	SAMD00106892	94.4	11479583	10831557
DRR196719	DRP006665	PRJDB8932	SAMD00192174	93.0	11675982	10853572
SRR8769567	SRP189151	PRJNA528622	SAMN11233403	90.0	21150850	19045882
SRR15186111	SRP328893	PRJNA747911	SAMN20299998	90.7	21675893	19663284
SRR12076848	SRP268513	PRJNA641427	SAMN15352750	93.7	15432953	14458522
SRR9645193	SRP213088	PRJNA551935	SAMN12172692	92.5	24812604	22962602
SRR15186088	SRP328893	PRJNA747911	SAMN20299985	77.9	31614486	24636375
SRR15806960	SRP336116	PRJNA761216	SAMN21246200	46.8	83738532	39226958
SRR15806953	SRP336116	PRJNA761216	SAMN21246197	45.9	47811778	21957135
SRR3490071	SRP074621	PRJNA321065	SAMN04965118	83.9	35008848	29376000
SRR11440500	SRP254378	PRJNA615642	SAMN14463787	89.2	23094588	20590065
SRR15186113	SRP328893	PRJNA747911	SAMN20299997	92.1	17764021	16366462
DRR096431	DRP004273	PRJDB5890	SAMD00084104	93.8	15526589	14568190
SRR7772775	SRP159235	PRJNA488718	SAMN09940144	92.1	7594013	6996778
SRR7977550	SRP115544	PRJNA397637	SAMN10216114	92.7	33432041	31003631
SRR13377314	SRP300767	PRJNA690531	SAMN17250227	92.1	31543921	29067575
DRR118952	DRP003976	PRJDB6579	SAMD00106901	93.6	13767680	12881893
SRR896227	SRP025507	PRJNA251267	SAMN02199054	76.5	96995766	74157214
DRR209035	DRP007680	PRJDB9329	SAMD00205653	89.4	25745452	23009997
SRR7772756	SRP159235	PRJNA488718	SAMN09940149	93.3	8462110	7892929
SRR4450259	SRP092062	PRJNA350270	SAMN05935740	93.5	27220726	25453694
SRR7772768	SRP159235	PRJNA488718	SAMN09940146	93.0	8735415	8124259
DRR196708	DRP006665	PRJDB8932	SAMD00192163	91.0	12010472	10933232
SRR12076868	SRP268513	PRJNA641427	SAMN15352741	93.6	18170913	16998976
SRR7772782	SRP159235	PRJNA488718	SAMN09940143	93.1	5417983	5042573
DRR050352	DRP003274	PRJDB4420	SAMD00044067	94.4	14066615	13280898
DRR172359	DRP004928	PRJDB8103	SAMD00165396	87.8	18752550	16470910
SRR12076866	SRP268513	PRJNA641427	SAMN15352742	92.3	17087231	15764086
SRR11452623	None	None	None	90.3	23608373	21318719
SRR13377305	SRP300767	PRJNA690531	SAMN17250236	92.5	23785000	21990229
SRR15806933	SRP336116	PRJNA761216	SAMN21246198	47.2	68930231	32541902
DRR094002	DRP004609	PRJDB5847	SAMD00082719	92.8	14611921	13562696
SRR15186109	SRP328893	PRJNA747911	SAMN20299999	91.8	16695333	15324196
DRR096284	DRP005185	PRJDB5887	SAMD00083920	90.3	18002632	16265230
SRR7977545	SRP115544	PRJNA397637	SAMN10216111	92.5	32753145	30309807
DRR096286	DRP005185	PRJDB5887	SAMD00083922	94.6	18831797	17807198
DRR196723	DRP006665	PRJDB8932	SAMD00192178	93.4	11568586	10802784
DRR130765	DRP004405	PRJDB7023	SAMD00118488	86.9	10059271	8744375
SRR13377306	SRP300767	PRJNA690531	SAMN17250235	92.9	18857390	17511837
SRR12076873	SRP268513	PRJNA641427	SAMN15352739	92.1	15273286	14070792
SRR15806958	SRP336116	PRJNA761216	SAMN21246197	47.4	76185216	36111314
SRR4450256	SRP092062	PRJNA350270	SAMN05935743	93.8	24214188	22706722
SRR3168960	SRP069753	PRJNA310705	SAMN04454428	89.9	188618672	169564372
DRR094007	DRP004609	PRJDB5847	SAMD00082724	92.0	15242755	14028533
SRR10350641	SRP189151	PRJNA528622	SAMN13118392	93.2	59122520	55114444
SRR8068338	SRP115544	PRJNA397637	SAMN10250525	92.2	34449278	31756006
DRR209036	DRP007680	PRJDB9329	SAMD00205654	86.7	20766077	18012441
DRR050347	DRP003274	PRJDB4420	SAMD00044062	94.4	16108383	15208790
SRR7772770	SRP159235	PRJNA488718	SAMN09940146	93.0	8623107	8018768
SRR15186090	SRP328893	PRJNA747911	SAMN20299984	91.7	10563334	9686105
SRR12076870	SRP268513	PRJNA641427	SAMN15352740	91.7	15950441	14623127
SRR10879455	SRP241779	PRJNA597314	SAMN13672528	87.2	26822870	23400621
SRR8769574	SRP189151	PRJNA528622	SAMN11233412	87.7	21194049	18579040
SRR6685784	SRP132434	PRJNA433456	SAMN08493815	94.1	35368902	33273792
DRR209033	DRP007680	PRJDB9329	SAMD00205651	89.8	28669709	25739778
SRR15186078	SRP328893	PRJNA747911	SAMN20299990	92.2	19010549	17527876
SRR15186124	SRP328893	PRJNA747911	SAMN20299991	79.0	17458372	13790657
SRR11452624	None	None	None	89.8	19365946	17396080
SRR7772784	SRP159235	PRJNA488718	SAMN09940142	92.1	8361516	7705017
SRR10350634	SRP189151	PRJNA528622	SAMN13118397	92.4	50924644	47065167
DRR196713	DRP006665	PRJDB8932	SAMD00192168	91.7	1802090	1651979
DRR093997	DRP004609	PRJDB5847	SAMD00082714	92.8	17102349	15865338
SRR7977546	SRP115544	PRJNA397637	SAMN10216110	92.4	35232348	32554573
SRR896228	SRP025507	PRJNA251267	SAMN02199054	74.6	58596791	43696042
SRR4450255	SRP092062	PRJNA350270	SAMN05935743	93.9	25222539	23692430
SRR15806955	SRP336116	PRJNA761216	SAMN21246200	47.3	91930502	43450633
SRR15186121	SRP328893	PRJNA747911	SAMN20299993	91.6	33466418	30638857
SRR15806937	SRP336116	PRJNA761216	SAMN21246197	47.5	71014156	33711485
SRR7772776	SRP159235	PRJNA488718	SAMN09940144	92.7	7269505	6739897
SRR15186091	SRP328893	PRJNA747911	SAMN20299984	91.7	10725373	9834085
SRR9678060	SRP214511	PRJNA554398	SAMN12264814	53.0	15555235	8246737
DRR094003	DRP004609	PRJDB5847	SAMD00082720	92.2	15200533	14011877
SRR15806938	SRP336116	PRJNA761216	SAMN21246201	46.5	42500553	19743290
SRR1553298	SRP049386	PRJNA265205	SAMN02996438	73.6	10289375	7568052
SRR15806963	SRP336116	PRJNA761216	SAMN21246199	47.0	75653318	35526649
SRR10350640	SRP189151	PRJNA528622	SAMN13118393	93.3	64801728	60443660
SRR9645194	SRP213088	PRJNA551935	SAMN12172693	91.7	23968752	21986637
DRR196710	DRP006665	PRJDB8932	SAMD00192165	91.1	10612162	9662596
DRR094000	DRP004609	PRJDB5847	SAMD00082717	93.1	14844076	13815973
DRR172360	DRP004928	PRJDB8103	SAMD00165397	87.3	23387678	20411601
SRR12076869	SRP268513	PRJNA641427	SAMN15352741	93.6	17757519	16617004
SRR15806964	SRP336116	PRJNA761216	SAMN21246199	47.3	89924688	42534259
SRR9645188	SRP213088	PRJNA551935	SAMN12172687	91.7	23590218	21639099
ERR4471745	ERP123540	PRJEB39962	SAMEA7198307	3.9	66045589	2576193
SRR15806954	SRP336116	PRJNA761216	SAMN21246197	46.2	50786702	23483045
SRR8769576	SRP189151	PRJNA528622	SAMN11233414	92.4	21201261	19586317
SRR13729799	SRP306809	PRJNA702284	SAMN17937096	91.8	14353035	13171521
SRR12076865	SRP268513	PRJNA641427	SAMN15352743	94.0	18161647	17080586
DRR050343	DRP003274	PRJDB4420	SAMD00044058	95.7	18691463	17880399
DRR096427	DRP004273	PRJDB5890	SAMD00084100	93.3	12776151	11915102
SRR15806952	SRP336116	PRJNA761216	SAMN21246197	46.1	49327714	22736259
SRR8769569	SRP189151	PRJNA528622	SAMN11233405	87.6	21120715	18493028
SRR7977549	SRP115544	PRJNA397637	SAMN10216115	92.5	31205154	28857945
SRR15186094	SRP328893	PRJNA747911	SAMN20299982	92.3	12438756	11482682
SRR8769575	SRP189151	PRJNA528622	SAMN11233411	93.2	21207188	19771681
SRR13728995	SRP306798	PRJNA692743	SAMN17368693	85.4	7838654	6695544
DRR096281	DRP005185	PRJDB5887	SAMD00083917	90.6	14523747	13157979
SRR15186117	SRP328893	PRJNA747911	SAMN20299995	90.1	13298228	11987581
SRR12076854	SRP268513	PRJNA641427	SAMN15352747	92.2	16076449	14826615
SRR7772762	SRP159235	PRJNA488718	SAMN09940148	93.7	8386172	7857782
SRR15806946	SRP336116	PRJNA761216	SAMN21246197	46.3	51992606	24085961
DRR196721	DRP006665	PRJDB8932	SAMD00192176	92.9	13446949	12493557
SRR8769577	SRP189151	PRJNA528622	SAMN11233413	91.9	21163346	19452691
SRR896226	SRP025507	PRJNA251267	SAMN02199054	76.0	52180035	39666691
SRR15186092	SRP328893	PRJNA747911	SAMN20299983	92.1	9034237	8321777
SRR7977553	SRP115544	PRJNA397637	SAMN10216119	92.1	29388997	27058370
SRR10879454	SRP241779	PRJNA597314	SAMN13672528	85.7	27730980	23762137
SRR9678061	SRP214511	PRJNA554398	SAMN12264817	31.8	18300336	5824050
DRR284694	DRP007460	PRJDB11425	SAMD00292757	84.9	32237882	27376225
DRR172357	DRP004928	PRJDB8103	SAMD00165394	94.1	18362492	17275205
DRR284690	DRP007460	PRJDB11425	SAMD00292755	80.5	11613466	9348321
SRR6685777	SRP132434	PRJNA433456	SAMN08493821	92.7	43596120	40414590
SRR7977547	SRP115544	PRJNA397637	SAMN10216113	92.9	31505960	29256008
SRR971243	SRP029610	PRJNA218052	SAMN02345652	83.9	6612584	5544748
SRR7772780	SRP159235	PRJNA488718	SAMN09940143	93.1	5499686	5119730
DRR196709	DRP006665	PRJDB8932	SAMD00192164	91.1	12407129	11303991
SRR9645196	SRP213088	PRJNA551935	SAMN12172689	91.7	24471373	22451749
SRR12076919	SRP268513	PRJNA641427	SAMN15352655	93.9	15783162	14812760
DRR127463	DRP005844	PRJDB6783	SAMD00113785	86.2	2458543	2119110
SRR8068335	SRP115544	PRJNA397637	SAMN10250528	91.6	30748157	28165226
SRR15806970	SRP336116	PRJNA761216	SAMN21246197	47.4	79242424	37577357
DRR118948	DRP003976	PRJDB6579	SAMD00106897	94.2	13566390	12784433
SRR11452622	None	None	None	89.9	19152922	17218082
SRR1553297	SRP049386	PRJNA265205	SAMN02996436	78.8	9964636	7852031
SRR7772758	SRP159235	PRJNA488718	SAMN09940149	93.3	8366949	7803946
SRR13728993	SRP306798	PRJNA692743	SAMN17368693	78.2	10794899	8446490
SRR15186115	SRP328893	PRJNA747911	SAMN20299996	90.7	10489771	9509766
ERR4471743	ERP123540	PRJEB39962	SAMEA7198308	6.7	61370706	4108261
SRR7772786	SRP159235	PRJNA488718	SAMN09940142	92.2	8238796	7592466
DRR196712	DRP006665	PRJDB8932	SAMD00192167	91.5	11141265	10193418
SRR7772779	SRP159235	PRJNA488718	SAMN09940143	93.1	5747861	5348542
SRR10350637	SRP189151	PRJNA528622	SAMN13118394	93.6	57728368	54015983
DRR284695	DRP007460	PRJDB11425	SAMD00292757	84.3	21992734	18545486
DRR130764	DRP004405	PRJDB7023	SAMD00118487	91.6	18274396	16732596
DRR196718	DRP006665	PRJDB8932	SAMD00192173	92.9	11908320	11058374
DRR130767	DRP004405	PRJDB7023	SAMD00118490	90.9	30181523	27446101
SRR5905100	SRP114937	PRJNA397394	SAMN07455706	86.7	16035195	13897254
DRR118946	DRP003976	PRJDB6579	SAMD00106895	94.4	13060235	12326101
SRR15186112	SRP328893	PRJNA747911	SAMN20299997	92.1	17530484	16150311
DRR196724	DRP006665	PRJDB8932	SAMD00192179	91.5	12339329	11291829
SRR15806935	SRP336116	PRJNA761216	SAMN21246201	46.3	49051007	22700935
SRR12076864	SRP268513	PRJNA641427	SAMN15352743	94.0	18627718	17514872
DRR118954	DRP003976	PRJDB6579	SAMD00106903	93.8	14526118	13628611
SRR7772767	SRP159235	PRJNA488718	SAMN09940146	93.0	9144803	8500535
DRR172361	DRP004928	PRJDB8103	SAMD00165398	87.1	20125479	17529894
DRR196722	DRP006665	PRJDB8932	SAMD00192177	93.3	10578371	9874396
DRR050346	DRP003274	PRJDB4420	SAMD00044061	94.4	14866920	14028322
SRR10350633	SRP189151	PRJNA528622	SAMN13118398	92.5	49365114	45640847
SRR7977556	SRP115544	PRJNA397637	SAMN10216120	92.5	39413155	36442430
SRR1553299	SRP049386	PRJNA265205	SAMN02996439	72.4	11336872	8209339
SRR8068339	SRP115544	PRJNA397637	SAMN10250526	91.7	32197863	29513186
SRR13728998	SRP306798	PRJNA692743	SAMN17368693	46.6	7660561	3569523
SRR12076857	SRP268513	PRJNA641427	SAMN15352746	93.8	17344641	16270656
SRR12076924	SRP268513	PRJNA641427	SAMN15352650	92.8	17462269	16196650
DRR093996	DRP004609	PRJDB5847	SAMD00082713	92.9	18269143	16966791
SRR11440506	SRP254378	PRJNA615642	SAMN14463781	93.3	84927938	79219300
SRR5905092	SRP114937	PRJNA397394	SAMN07455701	87.3	16804474	14677969
SRR6685782	SRP132434	PRJNA433456	SAMN08493813	94.9	38000684	36049881
SRR15806961	SRP336116	PRJNA761216	SAMN21246200	46.6	91971286	42901344
DRR118953	DRP003976	PRJDB6579	SAMD00106902	93.3	10879686	10148183
SRR15806969	SRP336116	PRJNA761216	SAMN21246198	47.7	83947173	40031817
DRR196725	DRP006665	PRJDB8932	SAMD00192180	91.6	12710308	11638387
SRR13377313	SRP300767	PRJNA690531	SAMN17250228	92.2	30014420	27686021
DRR172363	DRP004928	PRJDB8103	SAMD00165400	86.7	18011249	15614112
SRR6685785	SRP132434	PRJNA433456	SAMN08493816	92.4	46166155	42656494
SRR9645185	SRP213088	PRJNA551935	SAMN12172686	91.6	22333865	20463146
SRR15186107	SRP328893	PRJNA747911	SAMN20300000	86.2	16076237	13865148
DRR196704	DRP006665	PRJDB8932	SAMD00192159	93.6	11578854	10836826
SRR12076861	SRP268513	PRJNA641427	SAMN15352744	94.0	17431164	16386682
SRR4450263	SRP092062	PRJNA350270	SAMN05935741	93.3	25589377	23881976
SRR7772781	SRP159235	PRJNA488718	SAMN09940143	93.1	5944868	5532546
SRR15186103	SRP328893	PRJNA747911	SAMN20299978	91.1	11003558	10021426
DRR196705	DRP006665	PRJDB8932	SAMD00192160	93.6	11950989	11189888
SRR6685783	SRP132434	PRJNA433456	SAMN08493814	94.7	38520731	36477524
SRR10350631	SRP189151	PRJNA528622	SAMN13118400	93.6	54489176	51017757
SRR9645192	SRP213088	PRJNA551935	SAMN12172685	92.3	22680803	20937915
SRR12076858	SRP268513	PRJNA641427	SAMN15352745	93.2	16200611	15101923
SRR15186082	SRP328893	PRJNA747911	SAMN20299988	73.0	36760849	26824840
SRR12076917	SRP268513	PRJNA641427	SAMN15352657	93.8	17114008	16046474
SRR15806931	SRP336116	PRJNA761216	SAMN21246198	46.9	81991671	38443659
SRR15806945	SRP336116	PRJNA761216	SAMN21246197	46.3	53504935	24758770
SRR15186089	SRP328893	PRJNA747911	SAMN20299985	77.9	34281469	26713270
SRR4450262	SRP092062	PRJNA350270	SAMN05935739	91.3	31341232	28610257
SRR7772760	SRP159235	PRJNA488718	SAMN09940148	93.7	8510583	7974254
SRR11452625	None	None	None	90.0	23859905	21478875
DRR050349	DRP003274	PRJDB4420	SAMD00044064	92.1	17404849	16031846
SRR10350630	SRP189151	PRJNA528622	SAMN13118401	91.8	55135916	50614217
DRR196703	DRP006665	PRJDB8932	SAMD00192158	92.1	11855810	10918360
SRR7772788	SRP159235	PRJNA488718	SAMN09940141	93.0	8866875	8249168
SRR12076852	SRP268513	PRJNA641427	SAMN15352748	92.4	18168083	16785474
SRR15186105	SRP328893	PRJNA747911	SAMN20300001	91.6	10932848	10016689
SRR13377308	SRP300767	PRJNA690531	SAMN17250233	91.7	23775637	21807449
SRR7977555	SRP115544	PRJNA397637	SAMN10216121	92.1	31274363	28795944
SRR10350632	SRP189151	PRJNA528622	SAMN13118399	92.3	55050666	50785432
SRR15186079	SRP328893	PRJNA747911	SAMN20299990	92.2	19264179	17763754
DRR096423	DRP004273	PRJDB5890	SAMD00084096	84.0	12003221	10084433
SRR11440504	SRP254378	PRJNA615642	SAMN14463783	90.3	22288631	20133917
SRR13729795	SRP306809	PRJNA702284	SAMN17937100	91.8	15480251	14213689
SRR971246	SRP029610	PRJNA218052	SAMN02346027	91.5	6160456	5636274
SRR10879459	SRP241779	PRJNA597314	SAMN13672528	88.5	27788026	24595049
SRR11440501	SRP254378	PRJNA615642	SAMN14463786	90.1	24483505	22049101
SRR12076871	SRP268513	PRJNA641427	SAMN15352740	91.7	16423219	15064122
SRR15186120	SRP328893	PRJNA747911	SAMN20299993	91.6	33007164	30220220
DRR094006	DRP004609	PRJDB5847	SAMD00082723	92.2	14228929	13113277
DRR196711	DRP006665	PRJDB8932	SAMD00192166	91.1	10977000	10003518
SRR10350639	SRP189151	PRJNA528622	SAMN13118402	92.6	56325058	52171535
SRR15186102	SRP328893	PRJNA747911	SAMN20299978	91.1	10808885	9842361
SRR15806951	SRP336116	PRJNA761216	SAMN21246197	46.4	51605939	23940002
SRR7977551	SRP115544	PRJNA397637	SAMN10216117	92.5	31656509	29279831
DRR209031	DRP007680	PRJDB9329	SAMD00205649	80.9	22238441	17985547
DRR093995	DRP004609	PRJDB5847	SAMD00082712	93.1	15442068	14381439
DRR094004	DRP004609	PRJDB5847	SAMD00082721	92.6	14383036	13320152
SRR12076851	SRP268513	PRJNA641427	SAMN15352749	92.0	16031893	14743024
SRR15806936	SRP336116	PRJNA761216	SAMN21246201	46.5	50099569	23290486
SRR15186106	SRP328893	PRJNA747911	SAMN20300000	86.2	15827243	13650218
SRR1553296	SRP049386	PRJNA265205	SAMN02996435	63.8	16919900	10799324
SRR7772789	SRP159235	PRJNA488718	SAMN09940141	93.0	9609879	8941757
SRR15186116	SRP328893	PRJNA747911	SAMN20299995	90.1	13072510	11783466
SRR896229	SRP025507	PRJNA251267	SAMN02199054	75.3	51272520	38593411
SRR7772790	SRP159235	PRJNA488718	SAMN09940141	93.0	8703968	8095410
SRR15806965	SRP336116	PRJNA761216	SAMN21246199	46.8	84813777	39654006
DRR196720	DRP006665	PRJDB8932	SAMD00192175	92.8	13061347	12125800
SRR11452627	None	None	None	89.3	20460808	18271294
SRR5905091	SRP114937	PRJNA397394	SAMN07455702	87.7	15812246	13872319
SRR8068340	SRP115544	PRJNA397637	SAMN10250527	91.8	30736986	28223547
SRR5905098	SRP114937	PRJNA397394	SAMN07455704	87.9	13973965	12276316
SRR9645187	SRP213088	PRJNA551935	SAMN12172691	91.9	24996792	22976880
SRR4450260	SRP092062	PRJNA350270	SAMN05935739	82.2	23292233	19151049
DRR096279	DRP005185	PRJDB5887	SAMD00083915	92.9	14247174	13238184
DRR284691	DRP007460	PRJDB11425	SAMD00292755	73.6	35629409	26217316
SRR8068336	SRP115544	PRJNA397637	SAMN10250529	90.2	32469238	29300836
SRR13377315	SRP300767	PRJNA690531	SAMN17250226	92.1	27600299	25408234
SRR15186100	SRP328893	PRJNA747911	SAMN20299979	92.5	12448608	11511245
DRR209034	DRP007680	PRJDB9329	SAMD00205652	89.3	19600101	17501712
SRR7772777	SRP159235	PRJNA488718	SAMN09940144	92.2	7906758	7289736
SRR15186097	SRP328893	PRJNA747911	SAMN20299981	93.0	13739435	12777868
DRR118950	DRP003976	PRJDB6579	SAMD00106899	94.3	12307434	11607551
SRR15806949	SRP336116	PRJNA761216	SAMN21246197	46.8	50494083	23616007
SRR15806932	SRP336116	PRJNA761216	SAMN21246198	47.0	91627277	43019138
SRR12076849	SRP268513	PRJNA641427	SAMN15352750	93.7	15061774	14113858
DRR284688	DRP007460	PRJDB11425	SAMD00292756	86.4	18920061	16351215
SRR2179938	SRP062721	PRJNA293571	SAMN04009069	85.7	39454559	33826611
DRR093994	DRP004609	PRJDB5847	SAMD00082711	92.6	16281384	15070338
DRR284686	DRP007460	PRJDB11425	SAMD00292754	88.4	18075156	15985532
SRR9645191	SRP213088	PRJNA551935	SAMN12172684	92.1	19466132	17922376
SRR7772771	SRP159235	PRJNA488718	SAMN09940145	91.9	8088333	7430189
SRR15186122	SRP328893	PRJNA747911	SAMN20299992	89.6	8547831	7657329
SRR9645195	SRP213088	PRJNA551935	SAMN12172688	91.4	24273738	22185851
SRR15186123	SRP328893	PRJNA747911	SAMN20299992	89.6	8677492	7770926
SRR12076925	SRP268513	PRJNA641427	SAMN15352680	93.7	17168380	16078268
SRR15186087	SRP328893	PRJNA747911	SAMN20299986	90.8	10011200	9089753
SRR13729796	SRP306809	PRJNA702284	SAMN17937099	91.5	14719389	13467615
SRR15186084	SRP328893	PRJNA747911	SAMN20299987	90.4	12078876	10915864
SRR7772764	SRP159235	PRJNA488718	SAMN09940147	92.4	8342756	7710147
SRR7977548	SRP115544	PRJNA397637	SAMN10216112	92.4	36564142	33802490
SRR11440499	SRP254378	PRJNA615642	SAMN14463788	89.1	25405306	22638204
DRR050348	DRP003274	PRJDB4420	SAMD00044063	94.0	14479707	13617110
SRR15806930	SRP336116	PRJNA761216	SAMN21246198	47.3	78482612	37116929
SRR7772787	SRP159235	PRJNA488718	SAMN09940141	93.0	9221966	8576559
DRR094005	DRP004609	PRJDB5847	SAMD00082722	92.4	16171940	14949742
DRR284685	DRP007460	PRJDB11425	SAMD00292754	85.3	23921958	20412810
SRR13728994	SRP306798	PRJNA692743	SAMN17368693	78.3	15326842	12006975
SRR15806943	SRP336116	PRJNA761216	SAMN21246201	45.0	53182201	23944095
